# Supplementary material for: Experimental and Meta-Analytic Validation of RNA Sequencing Signatures for Predicting Status of Microsatellite Instability
Source: Front Mol Biosci. 2021 Nov 23;8:737821. doi: 10.3389/fmolb.2021.737821 (PMC8650122; doi:10.3389/fmolb.2021.737821)
Supplement: Supplementary file 4 [file Table1.XLSX]

## Sheet: Sheet1
ID	Gender	Age	Cancer type	Cancer type (extended)	TNM	Grade
BC-80	female	57	Breast cancer	Breast cancer	T2N1M0	G2
BC-99	female	44	Breast cancer	Breast cancer	T2N1M0	G3
CC-13	male	49	Colorectal cancer	colon cancer	T4aN0M0	G1
CC-14	female	65	Colorectal cancer	rectal cancer	T2N0M0	G1
CC-15	female	60	Colorectal cancer	sigmoid colon cancer	T2N0M0	G1
CC-16	male	76	Colorectal cancer	sigmoid colon cancer	T4N1M0	G2
CC-20	female	63	Colorectal cancer	sigmoid colon cancer	T4aN0M0	G3
CC-24	female	57	Colorectal cancer	sigmoid colon cancer	T4N1M0	G1
CC-26	female	78	Colorectal cancer	sigmoid colon cancer	T4N0M0	G3
CC-27	female	70	Colorectal cancer	sigmoid colon cancer	T4N0M0	G2
CC-29	female	82	Colorectal cancer	colon cancer	T4N2M0	G3
CC-30	male	78	Colorectal cancer	rectal cancer	T3N1M0	G2
CC-37	male	75	Colorectal cancer	sigmoid colon cancer	T3N0M0	G2
CC-39	female	80	Colorectal cancer	colon cancer	T1N0M0
CC-43	female	52	Colorectal cancer	sigmoid colon cancer	T3N1aM0	G2
CC-44	female	61	Colorectal cancer	cecum cancer	T3N0M1	G2
CC-46	male	41	Colorectal cancer	rectal cancer	T3N2M0	G2
CC-52	female	76	Colorectal cancer	sigmoid colon cancer	pT4apN1bpM0	G3
CC-53	male	69	Colorectal cancer	sigmoid colon cancer	pT4apN0(i-)pM0	G1
CC-54	female	66	Colorectal cancer	sigmoid colon cancer	pT4aN0M0	G1
CC-55	male	63	Colorectal cancer	colon cancer	T4aN0M0	G2
CC-59	female	84	Colorectal cancer	colon cancer	T4bNxM0	G3
CC-60	male	60	Colorectal cancer	sigmoid colon cancer	pT4aN0M0	G2
CC-62	female	63	Colorectal cancer	colon cancer	pT4aN0M0	G2
CC-66	female	51	Colorectal cancer	sigmoid colon cancer	T3N2aM0	G1
CerC-1	female	42	Cervical cancer	Cervical cancer	T3N1M0	G1
CerC-12	female	49	Cervical cancer	Cervical cancer	T1bN0M0	G2
CerC-17	female	50	Cervical cancer	Cervical cancer	T3aN1M0
CerC-19	female	54	Cervical cancer	Cervical cancer	T1N1M0
CerC-20	female	42	Cervical cancer	Cervical cancer	T2a2N1M0
CerC-21	female	61	Endometrial carcinosarcoma	Endometrial carcinosarcoma	T4N1M0
GC-15	female	31	Gastric cancer	Stomach signet-ring cell carcinoma	T4N2M1
GC-28	male	46	Gastric cancer	Stomach signet-ring cell carcinoma	T3N2M1
NS-12	female	65	Glioblastoma	Glioblastoma	NA	G4
NS-7	female	52	Glioblastoma	Glioblastoma	NA	G4
OC-41	female	61	Ovarian cancer	Ovarian cancer	T3N0M0
